# Supplementary material for: Prodynorphin and Proenkephalin in Cerebrospinal Fluid of Sporadic Creutzfeldt–Jakob Disease
Source: Int J Mol Sci. 2022 Feb 12;23(4):2051. doi: 10.3390/ijms23042051 (PMC8877714; doi:10.3390/ijms23042051)
Supplement: Supplementary file 1 [file ijms-23-02051-s001.zip]

Archive with 1 entries (1 files):
- ijms-1580669-supplementary.pdf
